# Supplementary material for: Arrhythmia classification for non-experts using infinite impulse response (IIR)-filter-based machine learning and deep learning models of the electrocardiogram
Source: PeerJ Comput Sci. 2024 Jan 24;10:e1774. doi: 10.7717/peerj-cs.1774 (PMC10909216; doi:10.7717/peerj-cs.1774)
Supplement: Supplemental Information 1 [file peerj-cs-10-1774-s001.zip]

Archive with 44 entries (38 files):
- Arrhythmia-Classification-main/
- Arrhythmia-Classification-main/code/
- Arrhythmia-Classification-main/code/AlexNet_with_fine_tune.ipynb
- Arrhythmia-Classification-main/code/DenseNet_121_with_fine_tune.ipynb
- Arrhythmia-Classification-main/code/Filter/
- Arrhythmia-Classification-main/code/Filter/IIR FILTER.py
- Arrhythmia-Classification-main/code/Hyperparametrtuning_of_all_ml_classifres.ipynb
- Arrhythmia-Classification-main/code/Models/
- Arrhythmia-Classification-main/code/Models/alexnet.py
- Arrhythmia-Classification-main/code/Models/densenet-121.py
- Arrhythmia-Classification-main/code/Models/mlclassifiers.py
- Arrhythmia-Classification-main/code/Models/resnet-50.py
- Arrhythmia-Classification-main/code/Models/vgg-16.py
- Arrhythmia-Classification-main/code/Preprocessing/
- Arrhythmia-Classification-main/code/Preprocessing/preprocess.py
- Arrhythmia-Classification-main/code/ResNet_50_with_fine_tune.ipynb
- Arrhythmia-Classification-main/code/VGG_16_with_fine_tune.ipynb
- Arrhythmia-Classification-main/images/
- Arrhythmia-Classification-main/images/2.png
- Arrhythmia-Classification-main/images/3.3.png
- Arrhythmia-Classification-main/images/4.png
- Arrhythmia-Classification-main/images/ALEXNET ACCURACY.png
- Arrhythmia-Classification-main/images/ALEXNET CONFUSIONMATRIX.png
- Arrhythmia-Classification-main/images/ALEXNET LOSSCURVE.png
- Arrhythmia-Classification-main/images/BL.png
- Arrhythmia-Classification-main/images/DENSENET_ACCURACY.png
- Arrhythmia-Classification-main/images/DENSENET_CONFUSIONMATRIX.png
- Arrhythmia-Classification-main/images/DENSENET_LOSSCURVE.png
- Arrhythmia-Classification-main/images/FILTERTYPES.png
- Arrhythmia-Classification-main/images/MODEL3.png
- Arrhythmia-Classification-main/images/RF.png
- Arrhythmia-Classification-main/images/UBL.png
- Arrhythmia-Classification-main/images/VGG ACCURACY.png
- Arrhythmia-Classification-main/images/VGG CONFUSIONMATRIX.png
- Arrhythmia-Classification-main/images/VGG LOSSCURVE.png
- Arrhythmia-Classification-main/images/alexcm.png
- Arrhythmia-Classification-main/images/classes.png
- Arrhythmia-Classification-main/images/densenet.png
- Arrhythmia-Classification-main/images/fileredd.png
- Arrhythmia-Classification-main/images/knn2.jpg
- Arrhythmia-Classification-main/images/rescm.png
- Arrhythmia-Classification-main/images/resnet_accuracy.png
- Arrhythmia-Classification-main/images/resnet_losscurve.png
- Arrhythmia-Classification-main/images/svm.png
