# Supplementary material for: Arrhythmia classification for non-experts using infinite impulse response (IIR)-filter-based machine learning and deep learning models of the electrocardiogram
Source: PeerJ Comput Sci. 2024 Jan 24;10:e1774. doi: 10.7717/peerj-cs.1774 (PMC10909216; doi:10.7717/peerj-cs.1774)
Supplement: Supplemental Information 1 [file peerj-cs-10-1774-s001.zip › Arrhythmia-Classification-main/code/Filter/IIR FILTER.py]

c=dataset.groupby(187,group_keys=False).apply(lambda dataset : dataset.sample(1))
c

plt.plot(c.iloc[0,:186])
plt.title('Normal Beat')

plt.plot(c.iloc[1,:186])
plt.title('Supraventricular Beat')


plt.plot(c.iloc[2,:186])
plt.title('Ventricular Beat')

plt.plot(c.iloc[3,:186])
plt.title('Fusion Beat')

plt.plot(c.iloc[4,:186])
plt.title('Unkonown Beat')

import numpy as np
from scipy.signal import iirfilter, freqz


tempo=c
bruiter=iirfilter(tempo, [2*np.pi*50, 2*np.pi*200], rs=50,
                        btype='band', analog=True, ftype='cheby2')
bruiter

c1=bruiter.groupby(187,group_keys=False).apply(lambda bruiter : bruiter.sample(1))

plt.plot(c1.iloc[0,:186])
plt.title('Normal Beat')

plt.plot(c1.iloc[1,:186])
plt.title('Supraventricular Beat')

plt.plot(c1.iloc[2,:186])
plt.title('Ventricular Beat')


plt.plot(c1.iloc[3,:186])
plt.title('Fusion Beat')

plt.plot(c1.iloc[4,:186])
plt.title('Unkonown Beat')
