# Supplementary material for: Arrhythmia classification for non-experts using infinite impulse response (IIR)-filter-based machine learning and deep learning models of the electrocardiogram
Source: PeerJ Comput Sci. 2024 Jan 24;10:e1774. doi: 10.7717/peerj-cs.1774 (PMC10909216; doi:10.7717/peerj-cs.1774)
Supplement: Supplemental Information 1 [file peerj-cs-10-1774-s001.zip › Arrhythmia-Classification-main/code/Hyperparametrtuning_of_all_ml_classifres.ipynb]

# %% [code]
import numpy as np
from sklearn import datasets
from sklearn.model_selection import train_test_split, GridSearchCV
from sklearn.ensemble import RandomForestClassifier
from sklearn.svm import SVC
from sklearn.linear_model import LogisticRegression
from sklearn.neighbors import KNeighborsClassifier
from sklearn.naive_bayes import GaussianNB
from sklearn.ensemble import BaggingClassifier
from lightgbm import LGBMClassifier
from xgboost import XGBClassifier
from sklearn.metrics import accuracy_score

# Load a sample dataset (replace this with your own dataset)
ECG Data = ("Path for the Dataset")
# Spliting target variable and independent variables
X = data.drop([187],axis=1)
y = data[187]

# Split the dataset into training and testing sets
X_train, X_test, y_train, y_test = train_test_split(X, y, test_size=0.2, random_state=42)

# Define a list of classifiers
classifiers = {
    'SVM': SVC(),
    'LogisticRegression': LogisticRegression()
    'RandomForest': RandomForestClassifier(),
    'knn':KNeighborsClassifier(n_neighbors=k),
    'NB':GaussianNB(),
    'XGb':XGBClassifier(objective='multi:softmax', num_class=5, random_state=42),
    'LGBM':LGBMClassifier(objective='multiclass', num_class=5, random_state=42),
    'BAG':BaggingClassifier(base_classifier, n_estimators=100, random_state=42)
}

# Define hyperparameters for each classifier
param_grids = {
    'RandomForest': {'n_estimators': [10, 50, 100], 'max_depth': [None, 10, 20]},
    'SVM': {'C': [0.1, 1, 10], 'kernel': ['linear', 'rbf']},
    'LogisticRegression': {'C': [0.1, 1, 10], 'penalty': ['l1', 'l2']}
}

# Iterate over classifiers
for clf_name, clf in classifiers.items():
    # Create a GridSearchCV object for the current classifier
    grid_search = GridSearchCV(clf, param_grids[clf_name], cv=5, scoring='accuracy')

    # Fit the GridSearchCV object to the data
    grid_search.fit(X_train, y_train)

    # Get the best hyperparameters
    best_params = grid_search.best_params_

    # Train a new model with the best hyperparameters
    best_clf = clf.set_params(**best_params)
    best_clf.fit(X_train, y_train)

    # Make predictions on the test set
    y_pred = best_clf.predict(X_test)

    # Evaluate the model
    accuracy = accuracy_score(y_test, y_pred)
    report = classification_report(y_test, y_predbag)
    print("Classification Report:\n", report)
    print(f"Accuracy on Test Set: {accuracy}")
    print("-----------------------------")
