# Supplementary material for: Arrhythmia classification for non-experts using infinite impulse response (IIR)-filter-based machine learning and deep learning models of the electrocardiogram
Source: PeerJ Comput Sci. 2024 Jan 24;10:e1774. doi: 10.7717/peerj-cs.1774 (PMC10909216; doi:10.7717/peerj-cs.1774)
Supplement: Supplemental Information 1 [file peerj-cs-10-1774-s001.zip › Arrhythmia-Classification-main/code/Models/densenet-121.py]

def Densenet121_model(img_rows, img_cols, color_type=1, nb_dense_block=4, growth_rate=32, nb_filter=64, reduction=0.5, dropout_rate=0.0, weight_decay=1e-4, num_classes=None):
    '''
    DenseNet 121 Model for Keras

    Model Schema is based on 
    https://github.com/flyyufelix/DenseNet-Keras

    # Returns
        A Keras model instance.
    '''

    # Handle Dimension Ordering for different backends
    global concat_axis
    img_input = Input(shape=(img_rows, img_cols, color_type), name='data')
    concat_axis = 3


    # From architecture for ImageNet (Table 1 in the paper)
    nb_filter = 64
    nb_layers = [6,12,24,16] # For DenseNet-121

    # Initial convolution
    x = Convolution2D(nb_filter, 7, 7, subsample=(2, 2), name='conv1', bias=False)(img_input)
    x = BatchNormalization(axis=concat_axis)(x)
    x = Scale(axis=concat_axis)(x)
    x = Activation('relu')(x)

    x = MaxPooling2D((3, 3), strides=(2, 2))(x)

    # Add dense blocks
    for block_idx in range(nb_dense_block - 1):
        stage = block_idx+2
        x, nb_filter = dense_block(x, stage, nb_layers[block_idx], nb_filter, growth_rate, dropout_rate=dropout_rate)

        # Add transition_block
        x = transition_block(x, stage, nb_filter, dropout_rate=dropout_rate)
        nb_filter = int(nb_filter)

    final_stage = stage + 1
    x, nb_filter = dense_block(x, final_stage, nb_layers[-1], nb_filter, growth_rate, dropout_rate=dropout_rate)

    x = BatchNormalization(axis=concat_axis)(x)
    x = Scale(axis=concat_axis )(x)
    x = Activation('relu')(x)

    x_fc = GlobalAveragePooling2D()(x)
    x_fc = Dense(1000)(x_fc)
    x_fc = Activation('softmax')(x_fc)

    model = Model(img_input, x_fc)

    # The method below works since pre-trained weights are stored in layers but not in the model
    x_newfc = GlobalAveragePooling2D()(x)
    x_newfc = Dense(num_classes)(x_newfc)
    x_newfc = Activation('softmax')(x_newfc)

    model = Model(img_input, x_newfc)

    # Learning rate is changed to 0.001
    sgd = SGD(lr=1e-3, decay=1e-6, momentum=0.9, nesterov=True)
    model.compile(optimizer=sgd, loss='categorical_crossentropy', metrics=['accuracy'])

    return model

def densenet121_model(img_rows, img_cols, color_type=1, nb_dense_block=4, growth_rate=32, nb_filter=64, reduction=0.5, dropout_rate=0.0, weight_decay=1e-4, num_classes=None):
    '''
    DenseNet 121 Model for Keras

    Model Schema is based on 
    https://github.com/flyyufelix/DenseNet-Keras

    # Returns
        A Keras model instance.
    '''

    # Handle Dimension Ordering for different backends
    global concat_axis
    img_input = Input(shape=(img_rows, img_cols, color_type), name='data')
    concat_axis = 3


    # From architecture for ImageNet (Table 1 in the paper)
    nb_filter = 64
    nb_layers = [6,12,24,16] # For DenseNet-121

    # Initial convolution
    x = Convolution2D(nb_filter, 7, 7, subsample=(2, 2), name='conv1', bias=False)(img_input)
    x = BatchNormalization(axis=concat_axis)(x)
    x = Scale(axis=concat_axis)(x)
    x = Activation('relu')(x)

    x = MaxPooling2D((3, 3), strides=(2, 2))(x)

    # Add dense blocks
    for block_idx in range(nb_dense_block - 1):
        stage = block_idx+2
        x, nb_filter = dense_block(x, stage, nb_layers[block_idx], nb_filter, growth_rate, dropout_rate=dropout_rate)

        # Add transition_block
        x = transition_block(x, stage, nb_filter, dropout_rate=dropout_rate)
        nb_filter = int(nb_filter)

    final_stage = stage + 1
    x, nb_filter = dense_block(x, final_stage, nb_layers[-1], nb_filter, growth_rate, dropout_rate=dropout_rate)

    x = BatchNormalization(axis=concat_axis)(x)
    x = Scale(axis=concat_axis )(x)
    x = Activation('relu')(x)

    x_fc = GlobalAveragePooling2D()(x)
    x_fc = Dense(1000)(x_fc)
    x_fc = Activation('softmax')(x_fc)

    model = Model(img_input, x_fc)

    # The method below works since pre-trained weights are stored in layers but not in the model
    x_newfc = GlobalAveragePooling2D()(x)
    x_newfc = Dense(num_classes)(x_newfc)
    x_newfc = Activation('softmax')(x_newfc)

    model = Model(img_input, x_newfc)

    # Learning rate is changed to 0.001
    sgd = SGD(lr=1e-3, decay=1e-6, momentum=0.9, nesterov=True)
    model.compile(optimizer=sgd, loss='categorical_crossentropy', metrics=['accuracy'])

    return model

Densenet121_model.summary()

plot_model(Densenet121_model)


Densenet121_model.compile(optimizer='adam', loss='categorical_crossentropy', metrics=['accuracy'])

Densenet121_model_history = Densenet121_model.fit(X_train, y_train, epochs = 20, batch_size = 100, validation_data = (X_test, y_test))

plt.plot(Densenet121_model_history.history['accuracy'])
plt.plot(Densenet121_model_history.history['val_accuracy'])
plt.legend(["accuracy","val_accuracy"])
plt.xlabel('Epoch')
plt.ylabel('Accuracy')


plt.plot(Densenet121_model_history.history['loss'])
plt.plot(Densenet121_model_history.history['val_loss'])
plt.legend(["loss","val_loss"])
plt.xlabel('Epoch')
plt.ylabel('Loss')


y_true=[]
for element in y_test:
    y_true.append(np.argmax(element))
prediction_proba=Densenet121_model.predict(X_test)
prediction=np.argmax(prediction_proba,axis=1)

Densenet121_model_cf_matrix = confusion_matrix(y_true, prediction)
sns.heatmap(Densenet121_model_cf_matrix/np.sum(Densenet121_model_cf_matrix), annot=True,fmt='.3%', cmap='Blues')
