# Supplementary material for: Arrhythmia classification for non-experts using infinite impulse response (IIR)-filter-based machine learning and deep learning models of the electrocardiogram
Source: PeerJ Comput Sci. 2024 Jan 24;10:e1774. doi: 10.7717/peerj-cs.1774 (PMC10909216; doi:10.7717/peerj-cs.1774)
Supplement: Supplemental Information 1 [file peerj-cs-10-1774-s001.zip › Arrhythmia-Classification-main/code/Models/mlclassifiers.py]

from sklearn.linear_model import LogisticRegression
from sklearn.neighbors import KNeighborsClassifier
from sklearn.svm import SVC
from sklearn.tree import DecisionTreeClassifier
from sklearn.ensemble import RandomForestClassifier


from sklearn.metrics import confusion_matrix, accuracy_score, precision_score, recall_score, f1_score, fbeta_score.


models = {
    "LR": LogisticRegression(solver='liblinear'),
    "KNN": KNeighborsClassifier(),
    "DT": DecisionTreeClassifier(),
    "RF": RandomForestClassifier(),
    "SVC": SVC()

}

type(X_train)

for name, model in models.items():
    print(f'Training Model {name} \n--------------')
    model.fit(X_train, y_train)
    y_pred = model.predict(X_test)
    print(f'Training Accuracy: {accuracy_score(y_train, model.predict(X_train))}')
    print(f'Testing Accuracy: {accuracy_score(y_test, y_pred)}')
    print(f'Testing Confusion Matrix: \n{confusion_matrix(y_test, y_pred)}')
    print("Recall Score : ",recall_score(y_test, y_pred, pos_label='positive', average='micro'))    
    print("Precision Score : ",precision_score(y_test, y_pred,  pos_label='positive',average='micro'))     
    
    
    print(f"Testing F-1:", f1_score(y_test, y_pred, pos_label='positive', average='micro' )        )
    
    
    
    print(f"Testing F-Beta:", fbeta_score(y_test, y_pred, beta=0.5, pos_label='positive', average='micro'))
    print('-'*30)

    
