# Supplementary material for: Arrhythmia classification for non-experts using infinite impulse response (IIR)-filter-based machine learning and deep learning models of the electrocardiogram
Source: PeerJ Comput Sci. 2024 Jan 24;10:e1774. doi: 10.7717/peerj-cs.1774 (PMC10909216; doi:10.7717/peerj-cs.1774)
Supplement: Supplemental Information 1 [file peerj-cs-10-1774-s001.zip › Arrhythmia-Classification-main/code/Models/resnet-50.py]

def identity_block(X, f, filters):
    F1, F2, F3 = filters

    X_shortcut = X

    X = Conv1D(filters = F1, kernel_size = 1, activation='relu', strides = 1, padding = 'valid')(X)
    X = BatchNormalization()(X)

    X = Conv1D(filters = F2, kernel_size = f, activation='relu', strides = 1, padding = 'same')(X)
    X = BatchNormalization()(X)

    X = Conv1D(filters = F3, kernel_size = 1, activation='relu', strides = 1, padding = 'valid')(X)
    X = BatchNormalization()(X)

    X = add()([X,X_shortcut])
    X = Activation('relu')(X)

    return X

def convolutional_block(X, f, filters, s = 2):
    F1, F2, F3 = filters

    X_shortcut = X

    X = Conv1D(F1, 1, activation='relu', strides = s)(X)
    X = BatchNormalization()(X)

    X = Conv1D(F2, f, activation='relu', strides = 1,padding = 'same')(X)
    X = BatchNormalization()(X)

    X = Conv1D(F3, 1, strides = 1)(X)
    X = BatchNormalization()(X)

    X_shortcut = Conv1D(F3, 1, strides = s)(X_shortcut)
    X_shortcut = BatchNormalization()(X_shortcut)

    X = add()([X,X_shortcut])


    return X

def ResNet50(input_shape = (187,1)):

    X_input = Input(input_shape)

    X = ZeroPadding1D(3)(X_input)

    X = Conv1D(64, 7, activation='relu', strides = 2)(X)
    X = BatchNormalization()(X)
    X = MaxPool1D(pool_size=2, strides=2, padding='same')(X)

    X = convolutional_block(X, f = 3, filters = [64, 64, 256], s = 1)
    X = identity_block(X, 3, [64, 64, 256])
    X = identity_block(X, 3, [64, 64, 256])

    X = convolutional_block(X, f = 3, filters = [128,128,512], s = 2)
    X = identity_block(X, 3, [128,128,512])
    X = identity_block(X, 3, [128,128,512])
    X = identity_block(X, 3, [128,128,512])

    X = convolutional_block(X, f = 3, filters = [256, 256, 1024], s = 2)
    X = identity_block(X, 3, [256, 256, 1024])
    X = identity_block(X, 3, [256, 256, 1024])
    X = identity_block(X, 3, [256, 256, 1024])
    X = identity_block(X, 3, [256, 256, 1024])
    X = identity_block(X, 3, [256, 256, 1024])

    X = convolutional_block(X, f = 3, filters = [512, 512, 2048], s = 2)
    X = identity_block(X, 3, [512, 512, 2048])
    X = identity_block(X, 3, [512, 512, 2048])

    X = MaxPool1D(pool_size=2, strides=2, padding='same')(X)

    X = Flatten()(X)
    X = Dense(5,activation='softmax')(X)

    model = Model(inputs = X_input, outputs = X, name='ResNet50')


    return model


resNet50_model.summary()

plot_model(resNet50_model)

resNet50_model.compile(optimizer='adam', loss='categorical_crossentropy', metrics=['accuracy'])

resNet50_model_history = resNet50_model.fit(X_train, y_train, epochs = 20, batch_size = 100, validation_data = (X_test, y_test))


plt.plot(resNet50_model_history.history['accuracy'])
plt.plot(resNet50_model_history.history['val_accuracy'])
plt.legend(["accuracy","val_accuracy"])
plt.xlabel('Epoch')
plt.ylabel('Accuracy')


plt.plot(resNet50_model_history.history['loss'])
plt.plot(resNet50_model_history.history['val_loss'])
plt.legend(["loss","val_loss"])
plt.xlabel('Epoch')
plt.ylabel('Loss')


y_true=[]
for element in y_test:
    y_true.append(np.argmax(element))
prediction_proba=resNet50_model.predict(X_test)
prediction=np.argmax(prediction_proba,axis=1)


resNet50_model_cf_matrix = confusion_matrix(y_true, prediction)
sns.heatmap(resNet50_model_cf_matrix/np.sum(resNet50_model_cf_matrix), annot=True,fmt='.3%', cmap='Blues')
